# Supplementary material for: Identification of HsfB Family in Peanut (Arachis hypogea) and Role of AhHsfB1-5A in High-Temperature Stress
Source: Plants (Basel). 2026 Jun 8;15(12):1768. doi: 10.3390/plants15121768 (PMC13307298; doi:10.3390/plants15121768)
Supplement: Supplementary file 1 [file plants-15-01768-s001.zip]

Archive with 8 entries (8 files):
- Supplementary Figure S1.pdf
- Supplementary Figure S2.pdf
- Supplementary Figure S3.pdf
- Supplementary Figure S4.pdf
- Supplementary Figure S5.pdf
- Supplementary Table S1.xlsx
- Supplementray Table S2.pdf
- Supplementray Table S3.pdf
