# Supplementary material for: Identification of HsfB Family in Peanut (Arachis hypogea) and Role of AhHsfB1-5A in High-Temperature Stress
Source: Plants (Basel). 2026 Jun 8;15(12):1768. doi: 10.3390/plants15121768 (PMC13307298; doi:10.3390/plants15121768)
Supplement: Supplementary file 1 [file plants-15-01768-s001.zip › Supplementary Table S1.xlsx]

## Sheet: Sheet1
Supplementary Table S1 Analysis of Physicochemical Properties and Subcellular Localization Prediction of the AhHSF B Subfamily Proteins in Peanut (Arachis hypogaea)
Gene ID	Gene name	Locus	Subfamily	chromosomal position	Number of Amino Acid	Molecular Weight (kDa)	Theoretical pI	Instability index	Aliphatic index	Subcellular localization	Ka/Ks	CDs sequence	Protein sequence
AhHsf24	AhHsfB1-5A	LOC112800588	B1	05	311	34.34	8.07	35.63	55.14	Nucleus.	0.294151	>XM_025842921.2:359-1294 PREDICTED: Arachis hypogaea heat shock factor protein HSF24 (LOC112800588), mRNA ATGTCACAGAGATCGGTGCCGGCGCCGTTCTTGACGAAGACGTATGAGTTGGTGGATGATCGTGCAACGG ACGACGTGATTTCGTGGAGTGAGAGTGGCAACACTTTTGTGGTGTGGAAGCATGCCGATTTCGCTAAGGA TTTGCTTCCCAATTATTTCAAGCACAACAACTTCTCCAGCTTTGTTCGCCAGCTCAACACCTATGGTTTT CGAAAGATTGTGCCAGACAAATGGGAATTTGCCAACGAACATTTTAAGCGAGGCCAAAAAGAACTTCTCA CGGAGATCA…	>XP_025698706.1 heat shock factor protein HSF24 [Arachis hypogaea] MSQRSVPAPFLTKTYELVDDRATDDVISWSESGNTFVVWKHADFAKDLLPNYFKHNNFSSFVRQLNTYGF RKIVPDKWEFANEHFKRGQKELLTEIKRRKSAHPAPPPSGTEKSGGDGNSLLNSGGDDMGSSSTSSPDSK NPGSVETTTITTTTTPPPHQCANLSSENEKLKKDNETLNCELARAKKQCDELVAFLRDCLKVCPDQINRI MRQGKCGSTRDPVQSDDTLVDDDEKQVGEAAGPSTLKLFGVWLKEEKPNNNHKREREGPMGFGGPPAKEM KKTTTTANSNSVVDFGGSNVKVMMKSSKVCS
AhHsf24	AhHsfB1-5B	LOC112748670	B1	15	311	34.33	8.08	35.84	54.82	Nucleus.	0.244247	>XM_025796910.2:349-1284 PREDICTED: Arachis hypogaea heat shock factor protein HSF24 (LOC112748670), mRNA ATGTCACAGAGATCGGTGCCGGCGCCGTTCTTGACGAAGACGTATGAGTTGGTGGATGATCGTGCAACGG ACGACGTGATTTCGTGGAGTGAGAGTGGCAACACTTTTGTGGTGTGGAAGCATGCCGATTTCGCTAAGGA TTTGCTTCCCAATTATTTCAAGCACAACAACTTCTCCAGCTTTGTTCGCCAGCTCAACACCTATGGTTTT CGAAAGATTGTGCCAGACAAATGGGAATTTGCCAACGAACATTTTAAGCGAGGCCAAAAAGAACTTCTCT CGGAGATCA…	>XP_025652695.1 heat shock factor protein HSF24 [Arachis hypogaea] MSQRSVPAPFLTKTYELVDDRATDDVISWSESGNTFVVWKHADFAKDLLPNYFKHNNFSSFVRQLNTYGF RKIVPDKWEFANEHFKRGQKELLSEIKRRKSAHPAPPPSGTEKSGGDGNSLLNSGGDDMGSSSTSSPDSK NPGSVETTTITTTTTPPPHQCANLSSENEKLKKDNETLNCELARAKQQCDELVAFLRDCLKVCPDQINRI MRQGKCGSTRDPVQSDDTLVDDDDKQVGEAAGPSTLKLFGVWLKEEKPNNNHKRGRQGPMGFDGPPAKEM KKTTTTTNSNSVVDFGGSNVKVMMKSSKVCS
AhHsfB-2b	AhHsfB2-5A	LOC112801496	B2	05	334	36.72	5.21	57.13	68.62	Nucleus.	0.126737	>XM_025844263.2:721-1725 PREDICTED: Arachis hypogaea heat stress transcription factor B-2b (LOC112801496), mRNA ATGACGCCATTGCCGGTGGAGCAGACGGGCGAATCAGGGGCGACGGAGTCACAGAGATCCATTCCGACGC CGTTTCTGACGAAGACGTACCAGCTGGTGGACGATCCCTCTGCTGATGACCTAATTTCATGGAACGAAGA TGGCACCACCTTTATTGTTTGGCGACCAGCTGAATTCGCTCGAGATTTGCTTCCCAAGTATTTCAAGCAC AACAACTTCTCCAGCTTCGTTCGCCAGCTCAACACCTACGGATTTCGCAAGGTCGTACCTGACCGCTGGG AAT…	>XP_025700048.1 heat stress transcription factor B-2b [Arachis hypogaea] MTPLPVEQTGESGATESQRSIPTPFLTKTYQLVDDPSADDLISWNEDGTTFIVWRPAEFARDLLPKYFKH NNFSSFVRQLNTYGFRKVVPDRWEFANECFRRGEKGLLRDIQRRKISPAAGDNNVVTVAMAAPGRVVSPT PTNSGDEQVLSSNSSPIAPPAAAQHNNNSKNTVHRTTSCTSGPELLEENERLRKENGQMKNELSQLRGLC NKILALMSNYASRSSAQLLDSSASGVAAAVVEGKVALELLPEKGVPCAVDTAEAEVPKLFGVSIGMKRSR TESEAEIEREDHNQTQTQRKTQSSQEPERGSDVKSEPLDGDG…
AhHsfB-2b	AhHsfB2-5A2	LOC112802832	B2	05	369	39.94	5.57	61.74	60.3	Nucleus.		>XM_025846190.2:352-1461 PREDICTED: Arachis hypogaea heat stress transcription factor B-2b (LOC112802832), mRNA ATGACTCCGCCTCCACCCACGCCGGTGGACACCTCCGACTCCCCCGCTACCGGCGGTGAGTCTCAGAGAT CCATTCCGACTCCCTTTCTAACTAAGACCTACCAGCTCGTTGAGGACCAGTCCATTGATGACGTCATCTC CTGGAACGACGACGGATCCACCTTCATCGTCTGGAATCCTACCGTCTTCGCCAGAGACCTTCTCCCTAAG TATTTCAAGCACAACAATTTCTCTAGCTTTGTTCGCCAGCTCAACACCTATGGATTTAGAAAAGTTGTAC CTG…	>XP_025701975.1 heat stress transcription factor B-2b [Arachis hypogaea] MTPPPPTPVDTSDSPATGGESQRSIPTPFLTKTYQLVEDQSIDDVISWNDDGSTFIVWNPTVFARDLLPK YFKHNNFSSFVRQLNTYGFRKVVPDRWEFSNDCFRRGEKRLLCEIQRRKISTPSPSPSPTAAGIATATVA VPSPMPLTAIPTAMPIISPSNSGDEQVISSSSSPSRAPAELLDENERLRKENVQLTKELAEMRSLCNNIF SLMSNYATTNAATTTTTNNSNSNQIDGSAQGSRDSAFTAVRPLDLMPVKRSSSGEPWTETATAMMVEEMN PKLFGVAIGAKRAREGGGGGGGEGGGGGGGGGSAGGREREED…
AhHsfB-2b	AhHsfB2-5B	LOC112749639	B2	15	334	36.72	5.13	57.71	68.62	Nucleus.	0.117879	>XM_025797946.2:632-1636 PREDICTED: Arachis hypogaea heat stress transcription factor B-2b (LOC112749639), mRNA ATGACGCCATTGCCGGTGGAGCAGACGGGCGAATCAGGGGCGACGGAGTCACAGAGATCCATTCCGACGC CGTTTCTGACGAAGACGTACCAGCTGGTGGACGATCCGTCTGCTGATGACCTAATTTCATGGAACGAAGA TGGCACCACCTTTATTGTTTGGCGACCAGCTGAATTCGCTCGAGATTTGCTTCCCAAGTATTTCAAGCAC AACAACTTCTCCAGCTTCGTTCGCCAGCTCAACACCTACGGATTTCGCAAGGTCGTACCTGACCGCTGGG AAT…	>XP_025653731.1 heat stress transcription factor B-2b [Arachis hypogaea] MTPLPVEQTGESGATESQRSIPTPFLTKTYQLVDDPSADDLISWNEDGTTFIVWRPAEFARDLLPKYFKH NNFSSFVRQLNTYGFRKVVPDRWEFANECFRRGEKGLLRDIQRRKISPAAGDNNVVTVAMAAPGRVVSPT PTNSGDEQVLSSNSSPIAPPAAAQHNNNSKNTVHRTTSCTSGPELLEENERLRKENGQMKNELSQLRGLC NKILALMSNYASRSSAQLLDSSASGVAAAVVEGKVALELLPEKGVPCAVDTAEAEVPKLFGVSIGMKRSR TESEAEIEREDHNQTQTQRQTQSSQEPERGSDVKSEPLDGDG…
AhHsfB-2b	AhHsfB2-5B2	LOC112751770	B2	15	375	40.18	5.57	62.29	59.33	Nucleus.		>XM_025801017.2:339-1466 PREDICTED: Arachis hypogaea heat stress transcription factor B-2b (LOC112751770), mRNA ATGACTCCGCCTCCACCCACGCCGGTGGACACCTCCGATTCCCCCGCTACCGGCGGTGAGTCTCAGAGAT CCATTCCGACTCCCTTTCTAACTAAGACCTACCAGCTCGTTGAGGACCAGTCCATTGATGACGTCATCTC CTGGAACGACGACGGATCCACCTTCATCGTCTGGAATCCTACCGTCTTCGCCAGAGACCTTCTCCCTAAG TATTTCAAGCACAACAATTTCTCCAGCTTTGTTCGCCAGCTCAACACCTATGGCTTTAGAAAAGTTGTAC CTG…	>XP_025656802.1 heat stress transcription factor B-2b [Arachis hypogaea] MTPPPPTPVDTSDSPATGGESQRSIPTPFLTKTYQLVEDQSIDDVISWNDDGSTFIVWNPTVFARDLLPK YFKHNNFSSFVRQLNTYGFRKVVPDRWEFSNDCFRRGEKRLLCEIQRRKISTPSPSPSPTAAGIATATVA VPSPMPLTAIPTAMPIISPSNSGDEQVISSSSSPSRAPAELLDENERLRKENVQLTKELAEMRSLCNNIF SLMSNYATTNAATTTTTNNSNSNQINGSAQGSRDSAFTAVRPLDLMPVKRSSSGEPWTETATAMMVEEMN PKLFGVAIGAKRAREGGGGGGGGEGGGGGGGGGGGGGGSAGG…
AhHsfB-2a-like	AhHsfB3-3A	LOC130967851	B3	03	207	23.65	8.24	42.86	67.29	Nucleus.	0.314271	>NC_080379.1:c155985990-155985700,c155984120-155983776 Arachis stenosperma cultivar V10309 chromosome 3, arast.V10309.gnm1.PFL2, whole genome shotgun sequence ATGGCTGAAAATTATAGTAGTAATGTGTTAGACCTCAACCTTGGCGTAGGGAATGGTAGTGGCCAAGTAG GGCAGTCGCTGAGGCCACGGTGTCCGGCACCTTTTCTTTTGAAGACTTATGATTTGTTGGAAGAAAGCGG CGACGGCGGCAGCGGCGGCAAGATAGTTTCATGGAATGGAGATGGGAGTGGTTTTATTGTATGGTCTCCG GCTGAATTCTCTGAGCTCACCTTGCCA…	>XP_057748867.1 heat stress transcription factor B-2a-like [Arachis stenosperma] MAENYSSNVLDLNLGVGNGSGQVGQSLRPRCPAPFLLKTYDLLEESGDGGSGGKIVSWNGDGSGFIVWSP AEFSELTLPRYFKHNNFSSFIRQLNTYGFKKISSKRWEFKHEKFQRGCRDMLVEITRKKCEPSVFPSYLK SSSEENAITSNNSMEENNNSHQLLMEENKNLKKERLELQMQIAEFKSLEMKLLECLSQVMDNHQNKSRGQ C
AhHsfB-2a	AhHsfB3-3B	LOC112733484	B3	13	207	23.65	8.24	42.86	67.29	Nucleus.	0.256642	>XM_025782446.2:96-719 PREDICTED: Arachis hypogaea heat stress transcription factor B-2a (LOC112733484), mRNA ATGGATAGTAGTAATGTGTTAGAACTCAACCTTGGCGTAGGGAATAATGGTGGTGGCCAAGTAGGGCAGT CGGTGAGGCCACGGTGTCCGGCACCTTTTCTTTTGAAGACTTATGATTTGTTGGAAGAAAGCGGCAACGG CGGCAAGATAGTTTCATGGAATGGAGATGGGAGTGGTTTTATTGTATGGTCTCCGGCTGAATTCTCTGAC CTCACCTTGCCTAGATTTTTCAAGCACAATAACTTCTCAAGCTTCATTCGCCAATTGAATACATATGGAT TCAAG…	>XP_025638231.1 heat stress transcription factor B-2a [Arachis hypogaea] MDSSNVLELNLGVGNNGGGQVGQSVRPRCPAPFLLKTYDLLEESGNGGKIVSWNGDGSGFIVWSPAEFSD LTLPRFFKHNNFSSFIRQLNTYGFKKISSKRWEFKHEKFQRGCRDMLVEITRKKCEPSVFPSYLKSSSEE NAITSNNSMEENNNNSHQLLMEENKNLKKERLELQMQIAEFKSLEMKLLECLSQVMDNHQNKSRGQC
AhHsfB-3	AhHsfB3-6A	LOC112696016	B3	06	254	28.76	5.93	61.17	62.99	Nucleus.	0.273639	>XM_025748596.2:264-1028 PREDICTED: Arachis hypogaea heat stress transcription factor B-3 (LOC112696016), mRNA ATGGAGGCAACAATATTATGTGACAATAATAATAATAAAGGGTTGTTGTTGGAATGTGGTGGTGGTGGTG GTGGTGGAAGGAAGTGCAATAATCCACCACCCTTCTTGTTGAAGACATACATGCTTGTGGAGGATCCGGC CACCGACGAAGTCGTATCGTGGAATGCCGACGGCACGGCGTTCGTGGTGTGGCAGCCGGCGGAGTTTGCC CGTGATCTCCTCCCTACACTCTTCAAGCATAGCAACTTCTCTAGCTTCGTCCGCCAGCTCAATACCTATG GTTT…	>XP_025604381.1 heat stress transcription factor B-3 [Arachis hypogaea] MEATILCDNNNNKGLLLECGGGGGGGRKCNNPPPFLLKTYMLVEDPATDEVVSWNADGTAFVVWQPAEFA RDLLPTLFKHSNFSSFVRQLNTYGFRKVATSRWEFSNEKFKKGEREMLCEIRRRRAWTSKQRNAAANQGA PQDSDEDQRSSSTSSSSGYTTLVDENKRLKKENGVLSSELTTMKRKCRELLDLVAKYSHAQEEEEDEDED ENEAEAGRPMLFGVRLDVQGQRQVKRKRDEIRESASILLSQSCK
AhHsfB-3	AhHsfB3-6B	LOC112758177	B3	16	251	28.6	6.77	58.5	64.9	Nucleus.	0.227242	>XM_025806777.1:271-1026 PREDICTED: Arachis hypogaea heat stress transcription factor B-3 (LOC112758177), mRNA ATGGAGGCAACAATATTATGTGACAATAATAATAATAATAAAGGGTTATTATTGGAATGTGGTGGTGGTG GTGGAAGGAAGTGCAATAATCCACCACCGTTCTTGTTGAAGACATACATGCTTGTGGAGGATCCGGCCAC CGACGAAGTCGTATCGTGGAATGCCGACGGCACGGCGTTCGTGGTGTGGCAGCCGGCGGAGTTTGCCCGT GATCTCCTCCCTACACTCTTCAAGCATAGCAACTTCTCTAGCTTCGTTCGCCAGCTCAATACCTATGGTT TTCG…	>XP_025662562.1 heat stress transcription factor B-3 [Arachis hypogaea] MEATILCDNNNNNKGLLLECGGGGGRKCNNPPPFLLKTYMLVEDPATDEVVSWNADGTAFVVWQPAEFAR DLLPTLFKHSNFSSFVRQLNTYGFRKVATSRWEFSNEKFKKGEREMLCEIRRRRAWTSKQRNAAQNQGAP QDSDEDQRSSSTSSSSGYTTLVDENKRLKKENGVLSLELTTMKRKCRELLDLVAKYSHAQEEEEDEDENE AEAGRPMLFGVRLDVQGQRQVKRKRDEIRESASILLSQSCK
AhHsfB-4d	AhHsfB4-3B	LOC112736684	B4	13	325	37.19	6.78	63.32	65.38	Nucleus.	0.135047	>XM_025786240.2:117-1094 PREDICTED: Arachis hypogaea heat stress transcription factor B-4d (LOC112736684), mRNA ATGGCATTCACACTAGAAGAGAGGAGGAGTAGTAACATTGAAGAGGAGGAGAACATGAATAAGATGAAGG TGATGATAATGATGATGGATTCATCATCATCACAAAAGAAGTTACCATCATCATCATCAGTGCCTGCACC ATTCCTGACAAAGACATACCAACTAGTTGATGATCCTATGACTGACCACATAGTGTCATGGGGTCATGAT GGTCATTCCACATCATCATCATCATCATTTGTTGTTTGGAGACCTCCTGAGTTTGCCAGAGACCTTCTTC CCA…	>XP_025642025.1 heat stress transcription factor B-4d [Arachis hypogaea] MAFTLEERRSSNIEEEENMNKMKVMIMMMDSSSSQKKLPSSSSVPAPFLTKTYQLVDDPMTDHIVSWGHD GHSTSSSSSFVVWRPPEFARDLLPNYFKHNNFSSFVRQLNTYGFKKVVADRWEFANEYFRKGAKHLLCEI HRRKTPHHHHHHHQENNNEALCWIDSSTTPTTIPSIPTSLLLPSPKSPSCSSLGGGTNSDHHHHQHNHIL AALSEDNQRLRRKNLMLLSELTHMKNLYNDIIYFIQNHLKPASSPSHHNQTLTIPKLVELDSSPKGSRMM MSISDDDDDDDDYNNNNCSSSSVKLFGVPLSGKKRLHPDNIF…
AhHsfB-4-like	AhHsfB4-6A	LOC112697828	B4	06	362	41.35	6.89	59.76	67.04	Nucleus.	0.123547	>XM_025751183.2:86-1174 PREDICTED: Arachis hypogaea heat stress transcription factor B-4-like (LOC112697828), mRNA ATGGGAATCGTTTTGGACAGCAACTGCGAATCCATAGTGGTGTCGTTGGAGACACAGAAGGCGGTGCCGG CGCCCTTCCTCACCAAGACCTACGAGCTGGTGGACGACGCCGCCACCGATCACATTGTCTCGTGGGGAGA AGACGAAACCACCTTCGTTGTCTGGCGTCCTCCTGACTTCGCCCGCGACCTTCTTCCCAACTACTTCAAA CATAATAATTTCTCCAGCTTCGTTCGCCAACTCAACACCTATGGTTTCAGAAAGATTGTACCTGATAGAT …	>XP_025606968.1 heat stress transcription factor B-4-like [Arachis hypogaea] MGIVLDSNCESIVVSLETQKAVPAPFLTKTYELVDDAATDHIVSWGEDETTFVVWRPPDFARDLLPNYFK HNNFSSFVRQLNTYGFRKIVPDRWEFANDFFKKGEKHLLCEIHRRKTSHTHPHHQQLPSSINHNQNHFNN NIHILPSTTTFYHPFHQHNNRVSISPDSDELPTWCDSDIISNTTTTTTTTASSSTLTALSQDNERLRRSN NILMSELAHMKKLYNDIIYFVQNHVKPVAPSNTYSSSFILPQHQPSSSSATTTNCNAFSMLHKQVQQQQQ QQHHDYLNSPTNTSRSSITMIEDQSSKSCKTKLFGVSL…
AhHsfB-4-like	AhHsfB4-6B	LOC112756126	B4	16	362	41.35	6.89	59.76	67.04	Nucleus.	0.178604	>XM_025804582.2:86-1174 PREDICTED: Arachis hypogaea heat stress transcription factor B-4-like (LOC112756126), mRNA ATGGGAATCGTTTTGGACAGCAACTGCGAATCCATAGTGGTGTCGTTGGAGACACAGAAGGCGGTGCCGG CGCCCTTCCTCACCAAGACCTACGAGCTGGTGGACGACGCCGCCACCGATCACATTGTCTCGTGGGGAGA AGACGAAACCACCTTCGTTGTCTGGCGTCCTCCTGACTTCGCCCGCGACCTTCTTCCCAACTACTTCAAA CATAATAATTTCTCCAGCTTCGTTCGCCAACTCAACACCTATGGTTTCAGAAAGATTGTACCTGATAGAT …	>XP_025660367.1 heat stress transcription factor B-4-like [Arachis hypogaea] MGIVLDSNCESIVVSLETQKAVPAPFLTKTYELVDDAATDHIVSWGEDETTFVVWRPPDFARDLLPNYFK HNNFSSFVRQLNTYGFRKIVPDRWEFANDFFKKGEKHLLCEIHRRKTSHTHPHHQQLPSSINHNQNHFNN NIHILPSTTTFYHPFHQHNNRVSISPDSDELPTWCDSDIISNTTTTTTTTASSSTLTALSQDNERLRRSN NILMSELAHMKKLYNDIIYFVQNHVKPVAPSNTYSSSFILPQHQPSSSSATTTNCNAFSMLHKQVQQQQQ QQHHDYLNSPTNTSRSSITMIEDQSSKSCKTKLFGVSL…
AhHsfB-4b	AhHsfB4-7A	LOC112702122	B4	07	330	37.99	6.59	62.93	62.33	Nucleus.	0.196043	>XM_025753040.2:197-1189 PREDICTED: Arachis hypogaea heat stress transcription factor B-4b (LOC112702122), mRNA ATGGCATTCACACTAGAAGAGAGGAGGAGTAGTAACATTGAAGAGGAGGAAAACATGAATAAGATGAAGA AGATGATGATGATGATGGATTCATCATCACAAAAGAAGTTACCATCATCATCATCATCAGTGCCAGCACC ATTCCTGACAAAGACATACCAACTAGTTGATGATCCTATGACTGACCACATAGTGTCATGGGGTCATGAT GGTCATTCCACATCATCATCATTTGTTGTTTGGAGACCTCCTGAGTTTGCCAGAGACCTTCTTCCCAACT ATT…	>XP_025608825.1 heat stress transcription factor B-4b [Arachis hypogaea] MAFTLEERRSSNIEEEENMNKMKKMMMMMDSSSQKKLPSSSSSVPAPFLTKTYQLVDDPMTDHIVSWGHD GHSTSSSFVVWRPPEFARDLLPNYFKHNNFSSFVRQLNTYGFKKVVADRWEFANEYFRKGAKHLLCEIHR RKTPHHHHHHHHHHQENNNEALCWIDSSTTPTTIPSIPTSLLLPSPKSPSSSSLGGATNNSDHHQHNHIL AALSEDNQRLRRKNLMLLSELTHMKNLYNDIIYFIQNHLKPASSPFHHNQTTIPKLVELDYSSPKGSRMM MSISDDHVDDDDDDDDDFNNNNCSSSSVKLFGVPLSGKKRLH…
AhHsfB-4	AhHsfB4-7B	LOC112765738	B4	17	338	38.01	8.05	56.82	70.98	Nucleus.	0.0872065	>XM_025811599.2:379-1395 PREDICTED: Arachis hypogaea heat stress transcription factor B-4 (LOC112765738), mRNA ATGGCTCTTCTGCTAGACAACTGCGAGAGCATTCTACTGTCGCTAGAGTCAAACAAGTCGGTGCCGGCGC CGTTTCTGACAAAGACGTACCAGCTGGTGGACGATCCAGCCACCGATCACATAGTGTCATGGGGAGAAGA CCAAAGCACCTTCGTCGTTTGGCGTCCTCCTGAGTTCGCTAGAGATCTTCTTCCTAATTACTTCAAACAC AATAACTTCTCAAGTTTCGTTCGCCAGCTCAATACTTATGGTTTCAGAAAGATTGTTCCGGATAGGTGGG AGTT…	>XP_025667384.1 heat stress transcription factor B-4 [Arachis hypogaea] MALLLDNCESILLSLESNKSVPAPFLTKTYQLVDDPATDHIVSWGEDQSTFVVWRPPEFARDLLPNYFKH NNFSSFVRQLNTYGFRKIVPDRWEFANEFFKKGEKHLLCEIHRRKTAHHPQQITAINHHHSPIPSFFPFS SRLSISPPNDSDDQANWCDSPPPTATPCYNTSSVTALSEDNERLRRSNTMLMSELAHMKKLYNDIIYFVQ NHVKPVPPSNTCSSSLLLCSNTPSSHSYASSGAANGNVSMLQRPMNNLLGYYSQTQNCPSNTARSSVTIV EAPPPCKTKLFGVPLQSKKRVHPEYGSNNLANSETNKARLILE…
AhHsfB-4	AhHsfB4-8A	LOC112705857	B4	08	338	38.06	8.05	56.82	70.98	Nucleus.	0.0783985	>XM_025756836.2:370-1386 PREDICTED: Arachis hypogaea heat stress transcription factor B-4 (LOC112705857), mRNA ATGGCTCTTCTGCTAGACAACTGCGAGAGCATTCTACTGTCGCTAGAGTCAAACAAGTCGGTGCCGGCGC CGTTTCTGACAAAGACGTACCAGCTGGTGGACGATCCAGCCACCGATCACATAGTGTCATGGGGAGAAGA CCAAAGCACCTTCGTCGTTTGGCGTCCTCCTGAGTTCGCTAGAGATCTTCTTCCTAATTACTTCAAACAC AATAACTTCTCAAGTTTCGTTCGCCAGCTCAATACTTATGGTTTCAGAAAGATTGTTCCGGATAGGTGGG AGTT…	>XP_025612621.1 heat stress transcription factor B-4 [Arachis hypogaea] MALLLDNCESILLSLESNKSVPAPFLTKTYQLVDDPATDHIVSWGEDQSTFVVWRPPEFARDLLPNYFKH NNFSSFVRQLNTYGFRKIVPDRWEFANEFFKKGEKHLLCEIHRRKTAHHPQQITAINHHHSPIPSFFPFS SRLSISPPNDSDDQANWCDSPPPTATPCYNTSSVTALSEDNERLRRSNTMLMSELAHMKKLYNDIIYFVQ NHVKPVPPSNTCSSSLLLCNNTPSSHSYASSGAANGNVSMLQRPMNHLLGYYSQTQNCPSNTARSSVTIV EAPPPCKTKLFGVPLQSKKRVHPEYGSNNLANSETNKARLILE…
